# Supplementary material for: ﻿Two new species of Scolecobasidium (Venturiales, Sympoventuriaceae) associated with true mangrove plants and S.terrestre comb. nov
Source: MycoKeys. 2023 Mar 29;96:113–26. doi: 10.3897/mycokeys.96.100621 (PMC10210049; doi:10.3897/mycokeys.96.100621)
Supplement: XML Treatment for Scolecobasidium [file mycokeys.96.100621-treatment1.xml]

<!DOCTYPE tp:taxon-treatment
  PUBLIC "-//TaxonX//DTD Taxonomic Treatment Publishing DTD v0 20100105//EN" "tax-treatment-NSO.dtd">
<tp:taxon-treatment xmlns:tp="http://www.plazi.org/taxpub"><tp:treatment-meta><kwd-group><label>Taxon classification</label><kwd>
                <named-content content-type="kingdom">Fungi</named-content>
              </kwd><kwd>
                <named-content content-type="order">Venturiales</named-content>
              </kwd><kwd>
                <named-content content-type="family">Sympoventuriaceae</named-content>
              </kwd></kwd-group><mixed-citation publication-type="journal"><person-group><name><surname>Song</surname><given-names>Shuang</given-names></name><name><surname>Li</surname><given-names>Meng</given-names></name><name><surname>Huang</surname><given-names>Jun-En</given-names></name><name><surname>Liu</surname><given-names>Fang</given-names></name></person-group><article-title>﻿Two new species of <italic><tp:taxon-name><tp:taxon-name-part taxon-name-part-type="genus" reg="Scolecobasidium">Scolecobasidium</tp:taxon-name-part></tp:taxon-name></italic> (<tp:taxon-name><tp:taxon-name-part taxon-name-part-type="genus" reg="Venturiales">Venturiales</tp:taxon-name-part></tp:taxon-name>, <tp:taxon-name><tp:taxon-name-part taxon-name-part-type="genus" reg="Sympoventuriaceae">Sympoventuriaceae</tp:taxon-name-part></tp:taxon-name>) associated with true mangrove plants and <italic><tp:taxon-name><tp:taxon-name-part taxon-name-part-type="genus" reg="Scolecobasidium">S.</tp:taxon-name-part><tp:taxon-name-part taxon-name-part-type="species" reg="terrestre">terrestre</tp:taxon-name-part></tp:taxon-name></italic> comb. nov.</article-title><source>MycoKeys</source><day>29</day><month>03</month><year>2023</year><volume>96</volume><fpage>113</fpage><lpage>126</lpage><pub-id pub-id-type="doi">10.3897/mycokeys.96.100621</pub-id></mixed-citation></tp:treatment-meta><tp:nomenclature><label>﻿</label><tp:taxon-name>
              <object-id xmlns:xlink="http://www.w3.org/1999/xlink" content-type="arpha" xlink:type="simple">E7B9FF39-4FE1-527A-A991-349D18FBB3D2</object-id>
              <tp:taxon-name-part taxon-name-part-type="genus" reg="Scolecobasidium">Scolecobasidium</tp:taxon-name-part>
            </tp:taxon-name><tp:taxon-authority>E.V. Abbott, Mycologia 19: 30. 1927. emend. F. Liu</tp:taxon-authority><tp:nomenclature-citation-list><tp:nomenclature-citation><tp:taxon-name>
                  <tp:taxon-name-part taxon-name-part-type="genus" reg="Ochroconis">Ochroconis</tp:taxon-name-part>
                </tp:taxon-name><comment>de Hoog &amp; Arx, Kavaka 1: 57. 1974 [1973]. Synonym.</comment></tp:nomenclature-citation></tp:nomenclature-citation-list></tp:nomenclature><tp:treatment-sec sec-type="description" id="SECID0E4DDI"><title>Description.</title><p><bold><italic>Colonies</italic></bold> restricted, slow-growing, brown or olivaceous. <bold><italic>Aerial hyphae</italic></bold> smooth- or somewhat rough-walled, pigmented. <bold><italic>Cleistothecia</italic></bold> up to 40 μm in diam, dark brown; peridium wall composed of textura angularis. <bold><italic>Ascomata</italic></bold> bearing antler-shaped appendages, with serrate edges. <bold><italic>Asci</italic></bold> bitunicate, clavate, 8-spored; ascospores pale brown, verruculose, 1–3-septate. <bold><italic>Conidiophores</italic></bold> reduced, unbranched or sparingly branched, arising from the aerial hyphae or hyphal ropes, continuous or septate, hyaline or pigmented, ovoid, clavate, wedge-shaped, cylindrical, or irregular. <bold><italic>Conidiogenous cells</italic></bold> scattered, monoblastic or sympodial, elongate to cylindrical. <bold><italic>Conidia</italic></bold> produced in clusters or acropetal series from the ends of tubular extensions of the conidiophores; conidia 1–4-celled, pigmented or hyaline, smooth or verrucose, ellipsoidal, ovoid, cylindrical, or T- or Y-shaped. (emended from <xref ref-type="bibr" rid="B1">Abbott 1927</xref>; <xref ref-type="bibr" rid="B3">Barron and Busch 1962</xref>; <xref ref-type="bibr" rid="B22">Seifert and Gams 2011</xref>; <xref ref-type="bibr" rid="B21">Samerpitak et al. 2014</xref>).</p></tp:treatment-sec><tp:treatment-sec sec-type="notes" id="SECID0EEGDI"><title>Notes.</title><p><xref ref-type="bibr" rid="B1">Abbott (1927)</xref> summarized the asexual features of <italic><tp:taxon-name><tp:taxon-name-part taxon-name-part-type="genus" reg="Scolecobasidium">Scolecobasidium</tp:taxon-name-part></tp:taxon-name></italic> as its generic character based on only two species <italic><tp:taxon-name><tp:taxon-name-part taxon-name-part-type="genus" reg="Scolecobasidium">S.</tp:taxon-name-part><tp:taxon-name-part taxon-name-part-type="species" reg="terreum">terreum</tp:taxon-name-part></tp:taxon-name></italic> and <italic><tp:taxon-name><tp:taxon-name-part taxon-name-part-type="genus" reg="Scolecobasidium">S.</tp:taxon-name-part><tp:taxon-name-part taxon-name-part-type="species" reg="constrictum">constrictum</tp:taxon-name-part></tp:taxon-name></italic>. Over time multiple species of <italic><tp:taxon-name><tp:taxon-name-part taxon-name-part-type="genus" reg="Scolecobasidium">Scolecobasidium</tp:taxon-name-part></tp:taxon-name></italic> have been described, and the boundaries between this genus and closely related genera have also been clarified (<xref ref-type="bibr" rid="B3">Barron and Busch 1962</xref>; <xref ref-type="bibr" rid="B22">Seifert and Gams 2011</xref>; <xref ref-type="bibr" rid="B21">Samerpitak et al. 2014</xref>; <xref ref-type="bibr" rid="B23">Shen et al. 2020</xref>; <xref ref-type="bibr" rid="B26">Wei et al. 2022</xref>). However, no one has updated the generic character of <italic><tp:taxon-name><tp:taxon-name-part taxon-name-part-type="genus" reg="Scolecobasidium">Scolecobasidium</tp:taxon-name-part></tp:taxon-name></italic>. In this study, we update the generic character of <italic><tp:taxon-name><tp:taxon-name-part taxon-name-part-type="genus" reg="Scolecobasidium">Scolecobasidium</tp:taxon-name-part></tp:taxon-name></italic> based on previous descriptions, especially the morphological features of the sexual stage of the fungus.</p></tp:treatment-sec><tp:treatment-sec sec-type="type species" id="SECID0EUIDI"><title>Type species.</title><p><italic><tp:taxon-name><tp:taxon-name-part taxon-name-part-type="genus" reg="Scolecobasidium">Scolecobasidium</tp:taxon-name-part><tp:taxon-name-part taxon-name-part-type="species" reg="terreum">terreum</tp:taxon-name-part></tp:taxon-name></italic> E.V. Abbott.</p></tp:treatment-sec><ref-list><ref id="B1"><mixed-citation xmlns:xlink="http://www.w3.org/1999/xlink" xlink:type="simple"><person-group><name name-style="western"><surname>Abbott</surname><given-names>EV</given-names></name></person-group> (<year>1927</year>) <article-title><italic><tp:taxon-name><tp:taxon-name-part taxon-name-part-type="genus">Scolecobasidium</tp:taxon-name-part></tp:taxon-name></italic>, a new genus of soil fungi.</article-title><source>Mycologia</source><volume>19</volume>(<issue>1</issue>): <fpage>29</fpage>–<lpage>31</lpage>. <ext-link xlink:href="10.1080/00275514.1927.12020524" ext-link-type="doi" xlink:type="simple">https://doi.org/10.1080/00275514.1927.12020524</ext-link></mixed-citation></ref><ref id="B3"><mixed-citation xmlns:xlink="http://www.w3.org/1999/xlink" xlink:type="simple"><person-group><name name-style="western"><surname>Barron</surname><given-names>GL</given-names></name><name name-style="western"><surname>Busch</surname><given-names>L</given-names></name></person-group> (<year>1962</year>) <article-title>Studies on the soil hyphomycete <italic><tp:taxon-name><tp:taxon-name-part taxon-name-part-type="genus">Scolecobasidium</tp:taxon-name-part></tp:taxon-name></italic>.</article-title><source>Canadian Journal of Botany</source><volume>40</volume>(<issue>1</issue>): <fpage>77</fpage>–<lpage>84</lpage>. <ext-link xlink:href="10.1139/b62-009" ext-link-type="doi" xlink:type="simple">https://doi.org/10.1139/b62-009</ext-link></mixed-citation></ref><ref id="B22"><mixed-citation xmlns:xlink="http://www.w3.org/1999/xlink" xlink:type="simple"><person-group><name name-style="western"><surname>Seifert</surname><given-names>KA</given-names></name><name name-style="western"><surname>Gams</surname><given-names>W</given-names></name></person-group> (<year>2011</year>) <article-title>The genera of <tp:taxon-name><tp:taxon-name-part taxon-name-part-type="above-genus">Hyphomycetes</tp:taxon-name-part></tp:taxon-name>–2011 update.</article-title><source>Persoonia</source><volume>27</volume>(<issue>1</issue>): <fpage>119</fpage>–<lpage>129</lpage>. <ext-link xlink:href="10.3767/003158511X617435" ext-link-type="doi" xlink:type="simple">https://doi.org/10.3767/003158511X617435</ext-link></mixed-citation></ref><ref id="B21"><mixed-citation xmlns:xlink="http://www.w3.org/1999/xlink" xlink:type="simple"><person-group><name name-style="western"><surname>Samerpitak</surname><given-names>K</given-names></name><name name-style="western"><surname>Van der Linde</surname><given-names>E</given-names></name><name name-style="western"><surname>Choi</surname><given-names>HJ</given-names></name><name name-style="western"><surname>Gerrits van den Ende</surname><given-names>AHG</given-names></name><name name-style="western"><surname>Machouart</surname><given-names>M</given-names></name><name name-style="western"><surname>Gueidan</surname><given-names>C</given-names></name><name name-style="western"><surname>de Hoog</surname><given-names>GS</given-names></name></person-group> (<year>2014</year>) <article-title>Taxonomy of <italic><tp:taxon-name><tp:taxon-name-part taxon-name-part-type="genus">Ochroconis</tp:taxon-name-part></tp:taxon-name></italic>, genus including opportunistic pathogens on humans and animals.</article-title><source>Fungal Diversity</source><volume>65</volume>(<issue>1</issue>): <fpage>89</fpage>–<lpage>126</lpage>. <ext-link xlink:href="10.1007/s13225-013-0253-6" ext-link-type="doi" xlink:type="simple">https://doi.org/10.1007/s13225-013-0253-6</ext-link></mixed-citation></ref><ref id="B23"><mixed-citation xmlns:xlink="http://www.w3.org/1999/xlink" xlink:type="simple"><person-group><name name-style="western"><surname>Shen</surname><given-names>M</given-names></name><name name-style="western"><surname>Zhang</surname><given-names>JQ</given-names></name><name name-style="western"><surname>Zhao</surname><given-names>LL</given-names></name><name name-style="western"><surname>Groenewald</surname><given-names>JZ</given-names></name><name name-style="western"><surname>Crous</surname><given-names>PW</given-names></name><name name-style="western"><surname>Zhang</surname><given-names>Y</given-names></name></person-group> (<year>2020</year>) <article-title><italic><tp:taxon-name><tp:taxon-name-part taxon-name-part-type="genus">Venturiales</tp:taxon-name-part></tp:taxon-name></italic>.</article-title><source>Studies in Mycology</source><volume>96</volume>: <fpage>185</fpage>–<lpage>308</lpage>. <ext-link xlink:href="10.1016/j.simyco.2020.03.001" ext-link-type="doi" xlink:type="simple">https://doi.org/10.1016/j.simyco.2020.03.001</ext-link></mixed-citation></ref><ref id="B26"><mixed-citation xmlns:xlink="http://www.w3.org/1999/xlink" xlink:type="simple"><person-group><name name-style="western"><surname>Wei</surname><given-names>TP</given-names></name><name name-style="western"><surname>Zhang</surname><given-names>H</given-names></name><name name-style="western"><surname>Zeng</surname><given-names>XY</given-names></name><name name-style="western"><surname>Crous</surname><given-names>PW</given-names></name><name name-style="western"><surname>Jiang</surname><given-names>YL</given-names></name></person-group> (<year>2022</year>) <article-title>Re-evaluation of <italic><tp:taxon-name><tp:taxon-name-part taxon-name-part-type="genus">Sympoventuriaceae</tp:taxon-name-part></tp:taxon-name></italic>.</article-title><source>Persoonia</source><volume>48</volume>(<issue>1</issue>): <fpage>219</fpage>–<lpage>260</lpage>. <ext-link xlink:href="10.3767/persoonia.2022.48.07" ext-link-type="doi" xlink:type="simple">https://doi.org/10.3767/persoonia.2022.48.07</ext-link></mixed-citation></ref></ref-list></tp:taxon-treatment>
