# Supplementary material for: ﻿Two new species of Scolecobasidium (Venturiales, Sympoventuriaceae) associated with true mangrove plants and S.terrestre comb. nov
Source: MycoKeys. 2023 Mar 29;96:113–26. doi: 10.3897/mycokeys.96.100621 (PMC10210049; doi:10.3897/mycokeys.96.100621)
Supplement: XML Treatment for Scolecobasidium acanthi [file mycokeys.96.100621-treatment2.xml]

<!DOCTYPE tp:taxon-treatment
  PUBLIC "-//TaxonX//DTD Taxonomic Treatment Publishing DTD v0 20100105//EN" "tax-treatment-NSO.dtd">
<tp:taxon-treatment xmlns:tp="http://www.plazi.org/taxpub"><tp:treatment-meta><kwd-group><label>Taxon classification</label><kwd>
                <named-content content-type="kingdom">Fungi</named-content>
              </kwd><kwd>
                <named-content content-type="order">Venturiales</named-content>
              </kwd><kwd>
                <named-content content-type="family">Sympoventuriaceae</named-content>
              </kwd></kwd-group><mixed-citation publication-type="journal"><person-group><name><surname>Song</surname><given-names>Shuang</given-names></name><name><surname>Li</surname><given-names>Meng</given-names></name><name><surname>Huang</surname><given-names>Jun-En</given-names></name><name><surname>Liu</surname><given-names>Fang</given-names></name></person-group><article-title>﻿Two new species of <italic><tp:taxon-name><tp:taxon-name-part taxon-name-part-type="genus" reg="Scolecobasidium">Scolecobasidium</tp:taxon-name-part></tp:taxon-name></italic> (<tp:taxon-name><tp:taxon-name-part taxon-name-part-type="genus" reg="Venturiales">Venturiales</tp:taxon-name-part></tp:taxon-name>, <tp:taxon-name><tp:taxon-name-part taxon-name-part-type="genus" reg="Sympoventuriaceae">Sympoventuriaceae</tp:taxon-name-part></tp:taxon-name>) associated with true mangrove plants and <italic><tp:taxon-name><tp:taxon-name-part taxon-name-part-type="genus" reg="Scolecobasidium">S.</tp:taxon-name-part><tp:taxon-name-part taxon-name-part-type="species" reg="terrestre">terrestre</tp:taxon-name-part></tp:taxon-name></italic> comb. nov.</article-title><source>MycoKeys</source><day>29</day><month>03</month><year>2023</year><volume>96</volume><fpage>113</fpage><lpage>126</lpage><pub-id pub-id-type="doi">10.3897/mycokeys.96.100621</pub-id></mixed-citation></tp:treatment-meta><tp:nomenclature><label>﻿</label><tp:taxon-name>
              <object-id xmlns:xlink="http://www.w3.org/1999/xlink" content-type="arpha" xlink:type="simple">BC4274EB-BBAD-55F3-83A5-AE92404F4E6E</object-id>
              <tp:taxon-name-part taxon-name-part-type="genus" reg="Scolecobasidium">Scolecobasidium</tp:taxon-name-part>
              <tp:taxon-name-part taxon-name-part-type="species" reg="acanthi">acanthi</tp:taxon-name-part>
              <object-id xmlns:xlink="http://www.w3.org/1999/xlink" content-type="mycobank" xlink:type="simple">847639</object-id>
            </tp:taxon-name><tp:taxon-authority>S. Song, L. Cai &amp; F. Liu</tp:taxon-authority><tp:taxon-status xmlns:xlink="http://www.w3.org/1999/xlink" xlink:type="simple">sp. nov.</tp:taxon-status><xref ref-type="fig" rid="F2">Fig. 2</xref></tp:nomenclature><tp:treatment-sec sec-type="etymology" id="SECID0ETKDI"><title>Etymology.</title><p>Named after the host plant <italic><tp:taxon-name><tp:taxon-name-part taxon-name-part-type="genus" reg="Acanthus">Acanthus</tp:taxon-name-part></tp:taxon-name></italic> from which this fungus was isolated.</p></tp:treatment-sec><tp:treatment-sec sec-type="material" id="SECID0EALDI"><title>Type.</title><p>China. Guangdong Province: Qi’ao-Dangan Island Provincial Nature Reserve, from leaf of <italic><tp:taxon-name><tp:taxon-name-part taxon-name-part-type="genus" reg="Acanthus">Acanthus</tp:taxon-name-part><tp:taxon-name-part taxon-name-part-type="species" reg="ebracteatus">ebracteatus</tp:taxon-name-part></tp:taxon-name></italic>, Nov 2019, M. Li, Z.F. Zhang and J.E. Huang (Holotype <abbrev xmlns:xlink="http://www.w3.org/1999/xlink" content-type="institution" xlink:title="Institute of Microbiology, CAS" id="ABBRID0ERLDI" xlink:type="simple">HMAS</abbrev> 352373, culture ex-type <named-content xmlns:xlink="http://www.w3.org/1999/xlink" content-type="dwc:institutional_code" xlink:title="China General Microbiological Culture Collection Center" xlink:href="http://grbio.org/institution/china-general-microbiological-culture-collection-center-chinese-academy-sciences" xlink:type="simple">CGMCC</named-content> 3.24352 = LC19368).</p></tp:treatment-sec><tp:treatment-sec sec-type="description" id="SECID0E2LDI"><title>Description.</title><p><bold><italic>Sexual morph</italic></bold>: unknown. <bold><italic>Asexual morph</italic></bold>: Mycelium consisting of branched, septate, hyaline to pale brown, smooth, and thick-walled hyphae. <bold><italic>Conidiophores</italic></bold> solitary, erect, brown, smooth, arising from superficial hyphae, subcylindrical, straight to geniculous, brown, thick-walled, 0(–2)-septate, 14.5–20.5 × 1.5–2 µm, often reduced to conidiogenous cells, bearing a few conidia near the apex. <bold><italic>Conidiogenous cells</italic></bold> brown, smooth, 4.5–9.5 × 1.5–2 µm, terminal and lateral on conidiophores, containing several apical, cylindrical denticles. <bold><italic>Conidia</italic></bold> 1-septate, smooth-walled, subhyaline to pale brown, cylindrical, rarely pyriform, constricted at the septum, 5.5–8.5 × 2.5–4 µm (av. ± SD = 6.9 ± 0.7 × 3.05 ± 0.2 µm, n = 42).</p></tp:treatment-sec><tp:treatment-sec sec-type="description" id="SECID0EENDI"><title>Culture characteristics.</title><p>Colonies reaching up to 16–20 mm diam after 14 days at 25 °C, producing dense aerial mycelium on <abbrev xmlns:xlink="http://www.w3.org/1999/xlink" xlink:title="malt extract agar" id="ABBRID0EKNDI" xlink:type="simple">MEA</abbrev> and <abbrev xmlns:xlink="http://www.w3.org/1999/xlink" xlink:title="oatmeal agar" id="ABBRID0EONDI" xlink:type="simple">OA</abbrev>. On <abbrev xmlns:xlink="http://www.w3.org/1999/xlink" xlink:title="malt extract agar" id="ABBRID0ESNDI" xlink:type="simple">MEA</abbrev>, surface wheat to greyish brown, reverse saddlebrown, felty, dry, margins smooth. On <abbrev xmlns:xlink="http://www.w3.org/1999/xlink" xlink:title="oatmeal agar" id="ABBRID0EWNDI" xlink:type="simple">OA</abbrev>, surface burlywood to peru, reverse brown black, margins smooth.</p><fig id="F2" position="float" orientation="portrait"><object-id xmlns:xlink="http://www.w3.org/1999/xlink" content-type="doi" xlink:type="simple">10.3897/mycokeys.96.100621.figure2</object-id><object-id xmlns:xlink="http://www.w3.org/1999/xlink" content-type="arpha" xlink:type="simple">60C96C83-A97A-57EA-B65E-0B40B666D3E8</object-id><label>Figure 2.</label><caption><p><italic><tp:taxon-name><tp:taxon-name-part taxon-name-part-type="genus" reg="Scolecobasidium">Scolecobasidium</tp:taxon-name-part><tp:taxon-name-part taxon-name-part-type="species" reg="acanthi">acanthi</tp:taxon-name-part></tp:taxon-name></italic> (ex-type <named-content xmlns:xlink="http://www.w3.org/1999/xlink" content-type="dwc:institutional_code" xlink:title="China General Microbiological Culture Collection Center" xlink:href="http://grbio.org/institution/china-general-microbiological-culture-collection-center-chinese-academy-sciences" xlink:type="simple">CGMCC</named-content> 3.24352) <bold>A</bold> the habitat of <italic><tp:taxon-name><tp:taxon-name-part taxon-name-part-type="genus" reg="Acanthus">Acanthus</tp:taxon-name-part><tp:taxon-name-part taxon-name-part-type="species" reg="ebracteatus">ebracteatus</tp:taxon-name-part></tp:taxon-name></italic><bold>B</bold> leaf spot on <italic><tp:taxon-name><tp:taxon-name-part taxon-name-part-type="genus" reg="Acanthus">Acanthus</tp:taxon-name-part><tp:taxon-name-part taxon-name-part-type="species" reg="ebracteatus">ebracteatus</tp:taxon-name-part></tp:taxon-name></italic><bold>C, D</bold> forward and reverse colony on <abbrev xmlns:xlink="http://www.w3.org/1999/xlink" xlink:title="oatmeal agar" id="ABBRID0EOPDI" xlink:type="simple">OA</abbrev> after 14 days <bold>E, F</bold> forward and reverse colony on <abbrev xmlns:xlink="http://www.w3.org/1999/xlink" xlink:title="malt extract agar" id="ABBRID0EUPDI" xlink:type="simple">MEA</abbrev> after 14 days <bold>G–J</bold> conidiophores, conidiogenous cells and conidia <bold>K–P</bold> conidia. Scale bars: 10 μm (<bold>G–P</bold>).</p></caption><graphic xmlns:xlink="http://www.w3.org/1999/xlink" xlink:href="mycokeys-96-113-g002.jpg" position="float" orientation="portrait" xlink:type="simple" id="oo_831223.jpg"><uri content-type="original_file" xlink:type="simple">https://binary.pensoft.net/fig/831223</uri></graphic></fig></tp:treatment-sec><tp:treatment-sec sec-type="notes" id="SECID0EDQDI"><title>Notes.</title><p>Although represented by single strain, <italic><tp:taxon-name><tp:taxon-name-part taxon-name-part-type="genus" reg="Scolecobasidium">S.</tp:taxon-name-part><tp:taxon-name-part taxon-name-part-type="species" reg="acanthi">acanthi</tp:taxon-name-part></tp:taxon-name></italic> sp. nov. formed a distinct clade (Fig. <xref ref-type="fig" rid="F1">1</xref>) that was phylogenetically related to <italic><tp:taxon-name><tp:taxon-name-part taxon-name-part-type="genus" reg="Scolecobasidium">S.</tp:taxon-name-part><tp:taxon-name-part taxon-name-part-type="species" reg="aegiceratis">aegiceratis</tp:taxon-name-part></tp:taxon-name></italic> sp. nov. The two species differ from each other in 820/825 bp (99.39%) in LSU, 474/514 bp (92.22%) in <abbrev xmlns:xlink="http://www.w3.org/1999/xlink" xlink:title="internal transcribed spacer" id="ABBRID0EDRDI" xlink:type="simple">ITS</abbrev>, 525/538 bp (97.58%) in <italic>tef1</italic>-α, and 433/464 bp (93.32%) in <italic><abbrev xmlns:xlink="http://www.w3.org/1999/xlink" xlink:title="beta-tubulin gene" id="ABBRID0EKRDI" xlink:type="simple">tub2</abbrev></italic>. Morphologically, <italic><tp:taxon-name><tp:taxon-name-part taxon-name-part-type="genus" reg="Scolecobasidium">S.</tp:taxon-name-part><tp:taxon-name-part taxon-name-part-type="species" reg="acanthi">acanthi</tp:taxon-name-part></tp:taxon-name></italic> sp. nov. differs from <italic><tp:taxon-name><tp:taxon-name-part taxon-name-part-type="genus" reg="Scolecobasidium">S.</tp:taxon-name-part><tp:taxon-name-part taxon-name-part-type="species" reg="aegiceratis">aegiceratis</tp:taxon-name-part></tp:taxon-name></italic> sp. nov. in the septa number of conidiophores (0–2 vs. 0–1) and the size of conidiogenous cells (4.5–9.5 × 1.5–2 µm vs. 7.5–24 × 1.5–2.5 µm) and conidia (5.5–8.5 × 2.5–4 µm vs. 8–15(–26.5) × 2.5–3.5(–6.5) µm).</p></tp:treatment-sec><tp:treatment-sec><!--Section generated to contain objects referenced in tp:taxon-treatment.--><fig id="F1" position="float" orientation="portrait"><object-id xmlns:xlink="http://www.w3.org/1999/xlink" content-type="doi" xlink:type="simple">10.3897/mycokeys.96.100621.figure1</object-id><object-id xmlns:xlink="http://www.w3.org/1999/xlink" content-type="arpha" xlink:type="simple">3045F6BE-0B57-502B-B5DC-848A8590B73D</object-id><label>Figure 1.</label><caption><p>Phylogenetic tree of <italic><tp:taxon-name><tp:taxon-name-part taxon-name-part-type="genus" reg="Scolecobasidium">Scolecobasidium</tp:taxon-name-part></tp:taxon-name></italic> calculated with a maximum likelihood analysis of the combined <abbrev xmlns:xlink="http://www.w3.org/1999/xlink" xlink:title="internal transcribed spacer" id="ABBRID0E4ADI" xlink:type="simple">ITS</abbrev>, LSU, <italic>tef1</italic>-α, and <italic><abbrev xmlns:xlink="http://www.w3.org/1999/xlink" xlink:title="beta-tubulin gene" id="ABBRID0EEBDI" xlink:type="simple">tub2</abbrev></italic> sequences alignment. The tree was rooted with <italic><tp:taxon-name><tp:taxon-name-part taxon-name-part-type="genus" reg="Verruconis">Verruconis</tp:taxon-name-part><tp:taxon-name-part taxon-name-part-type="species" reg="calidifluminalis">calidifluminalis</tp:taxon-name-part></tp:taxon-name></italic> (<abbrev xmlns:xlink="http://www.w3.org/1999/xlink" content-type="institution" xlink:title="Westerdijk Fungal Biodiversity Institute, Utrecht, the Netherlands" id="ABBRID0ETBDI" xlink:type="simple">CBS</abbrev> 125818). Bootstrap values (<abbrev xmlns:xlink="http://www.w3.org/1999/xlink" xlink:title="Maximum Likelihood" id="ABBRID0EYBDI" xlink:type="simple">ML</abbrev> &gt; 50%) and Bayesian posterior probabilities (<abbrev xmlns:xlink="http://www.w3.org/1999/xlink" xlink:title="posterior probability" id="ABBRID0E3BDI" xlink:type="simple">PP</abbrev> &gt; 0.90) are shown at the nodes in the order of <abbrev xmlns:xlink="http://www.w3.org/1999/xlink" xlink:title="Maximum Likelihood" id="ABBRID0EACDI" xlink:type="simple">ML</abbrev>/<abbrev xmlns:xlink="http://www.w3.org/1999/xlink" xlink:title="posterior probability" id="ABBRID0EECDI" xlink:type="simple">PP</abbrev>. <sup>T</sup> indicates ex-type strains. The novel taxa and new combination are showed in bold. The scale bar represents the expected changes per site.</p></caption><graphic xmlns:xlink="http://www.w3.org/1999/xlink" xlink:href="mycokeys-96-113-g001.jpg" position="float" orientation="portrait" xlink:type="simple" id="oo_831222.jpg"><uri content-type="original_file" xlink:type="simple">https://binary.pensoft.net/fig/831222</uri></graphic></fig></tp:treatment-sec></tp:taxon-treatment>
