# Supplementary material for: ﻿Two new species of Scolecobasidium (Venturiales, Sympoventuriaceae) associated with true mangrove plants and S.terrestre comb. nov
Source: MycoKeys. 2023 Mar 29;96:113–26. doi: 10.3897/mycokeys.96.100621 (PMC10210049; doi:10.3897/mycokeys.96.100621)
Supplement: XML Treatment for Scolecobasidium constrictum [file mycokeys.96.100621-treatment4.xml]

<!DOCTYPE tp:taxon-treatment
  PUBLIC "-//TaxonX//DTD Taxonomic Treatment Publishing DTD v0 20100105//EN" "tax-treatment-NSO.dtd">
<tp:taxon-treatment xmlns:tp="http://www.plazi.org/taxpub"><tp:treatment-meta><kwd-group><label>Taxon classification</label><kwd>
                <named-content content-type="kingdom">Fungi</named-content>
              </kwd><kwd>
                <named-content content-type="order">Venturiales</named-content>
              </kwd><kwd>
                <named-content content-type="family">Sympoventuriaceae</named-content>
              </kwd></kwd-group><mixed-citation publication-type="journal"><person-group><name><surname>Song</surname><given-names>Shuang</given-names></name><name><surname>Li</surname><given-names>Meng</given-names></name><name><surname>Huang</surname><given-names>Jun-En</given-names></name><name><surname>Liu</surname><given-names>Fang</given-names></name></person-group><article-title>﻿Two new species of <italic><tp:taxon-name><tp:taxon-name-part taxon-name-part-type="genus" reg="Scolecobasidium">Scolecobasidium</tp:taxon-name-part></tp:taxon-name></italic> (<tp:taxon-name><tp:taxon-name-part taxon-name-part-type="genus" reg="Venturiales">Venturiales</tp:taxon-name-part></tp:taxon-name>, <tp:taxon-name><tp:taxon-name-part taxon-name-part-type="genus" reg="Sympoventuriaceae">Sympoventuriaceae</tp:taxon-name-part></tp:taxon-name>) associated with true mangrove plants and <italic><tp:taxon-name><tp:taxon-name-part taxon-name-part-type="genus" reg="Scolecobasidium">S.</tp:taxon-name-part><tp:taxon-name-part taxon-name-part-type="species" reg="terrestre">terrestre</tp:taxon-name-part></tp:taxon-name></italic> comb. nov.</article-title><source>MycoKeys</source><day>29</day><month>03</month><year>2023</year><volume>96</volume><fpage>113</fpage><lpage>126</lpage><pub-id pub-id-type="doi">10.3897/mycokeys.96.100621</pub-id></mixed-citation></tp:treatment-meta><tp:nomenclature><label>﻿</label><tp:taxon-name>
              <object-id xmlns:xlink="http://www.w3.org/1999/xlink" content-type="arpha" xlink:type="simple">C1027CD3-7A3C-5777-BF86-992C10008E5D</object-id>
              <tp:taxon-name-part taxon-name-part-type="genus" reg="Scolecobasidium">Scolecobasidium</tp:taxon-name-part>
              <tp:taxon-name-part taxon-name-part-type="species" reg="constrictum">constrictum</tp:taxon-name-part>
            </tp:taxon-name><tp:taxon-authority>E.V. Abbott, Mycologia 19(1): 30. 1927.</tp:taxon-authority><tp:nomenclature-citation-list><tp:nomenclature-citation><tp:taxon-name>
                  <tp:taxon-name-part taxon-name-part-type="genus" reg="Ochroconis"/>
                  <tp:taxon-name-part taxon-name-part-type="species" reg="constricta"/>
                </tp:taxon-name><comment>≡ <tp:taxon-name><tp:taxon-name-part taxon-name-part-type="genus" reg="Ochroconis">Ochroconis</tp:taxon-name-part><tp:taxon-name-part taxon-name-part-type="species" reg="constricta">constricta</tp:taxon-name-part></tp:taxon-name> (E.V. Abbott) de Hoog &amp; Arx, Kavaka 1: 57. 1974. </comment></tp:nomenclature-citation><tp:nomenclature-citation><tp:taxon-name>
                  <tp:taxon-name-part taxon-name-part-type="genus" reg="Dactylaria"/>
                  <tp:taxon-name-part taxon-name-part-type="species" reg="constricta"/>
                </tp:taxon-name><comment>≡ <tp:taxon-name><tp:taxon-name-part taxon-name-part-type="genus" reg="Dactylaria">Dactylaria</tp:taxon-name-part><tp:taxon-name-part taxon-name-part-type="species" reg="constricta">constricta</tp:taxon-name-part></tp:taxon-name> (E.V. Abbott) D.M. Dixon &amp; Salkin, J. Clin. Microbiol. 24: 13. 1986. </comment></tp:nomenclature-citation></tp:nomenclature-citation-list></tp:nomenclature><tp:treatment-sec sec-type="material" id="SECID0E14DI"><title>Type.</title><p>USA Louisiana, from soil, 1927, E.V. Abbott ex-type culture <abbrev xmlns:xlink="http://www.w3.org/1999/xlink" content-type="institution" xlink:title="Westerdijk Fungal Biodiversity Institute, Utrecht, the Netherlands" id="ABBRID0EA5DI" xlink:type="simple">CBS</abbrev> 202.27 = MUCL 9471 (metabolically inactive).</p></tp:treatment-sec><tp:treatment-sec sec-type="notes" id="SECID0EF5DI"><title>Notes.</title><p><italic><tp:taxon-name><tp:taxon-name-part taxon-name-part-type="genus" reg="Scolecobasidium">Scolecobasidium</tp:taxon-name-part><tp:taxon-name-part taxon-name-part-type="species" reg="constrictum">constrictum</tp:taxon-name-part></tp:taxon-name></italic> was introduced at the same time as the generic type of <italic><tp:taxon-name><tp:taxon-name-part taxon-name-part-type="genus" reg="Scolecobasidium">Scolecobasidium</tp:taxon-name-part></tp:taxon-name></italic>, <italic><tp:taxon-name><tp:taxon-name-part taxon-name-part-type="genus" reg="Scolecobasidium">S.</tp:taxon-name-part><tp:taxon-name-part taxon-name-part-type="species" reg="terreum">terreum</tp:taxon-name-part></tp:taxon-name></italic>, by <xref ref-type="bibr" rid="B1">Abbott (1927)</xref>. Later, <italic><tp:taxon-name><tp:taxon-name-part taxon-name-part-type="genus" reg="Heterosporium">Heterosporium</tp:taxon-name-part><tp:taxon-name-part taxon-name-part-type="species" reg="terrestre">terrestre</tp:taxon-name-part></tp:taxon-name></italic> was treated as a synonym of <italic><tp:taxon-name><tp:taxon-name-part taxon-name-part-type="genus" reg="Scolecobasidium">S.</tp:taxon-name-part><tp:taxon-name-part taxon-name-part-type="species" reg="constrictum">constrictum</tp:taxon-name-part></tp:taxon-name></italic> due to their similar morphological characteristics (<xref ref-type="bibr" rid="B3">Barron and Busch 1962</xref>). Their original descriptions differ, however, in that <italic><tp:taxon-name><tp:taxon-name-part taxon-name-part-type="genus" reg="Heterosporium">H.</tp:taxon-name-part><tp:taxon-name-part taxon-name-part-type="species" reg="terrestre">terrestre</tp:taxon-name-part></tp:taxon-name></italic> produces rough conidia and variable conidiophores both in shape and size, and has occasional phragmospores. Therefore, Barron (1962) thought that Abbott described only a facet of <italic><tp:taxon-name><tp:taxon-name-part taxon-name-part-type="genus" reg="Scolecobasidium">S.</tp:taxon-name-part><tp:taxon-name-part taxon-name-part-type="species" reg="constrictum">constrictum</tp:taxon-name-part></tp:taxon-name></italic> and emended the species description. Subsequently, <italic><tp:taxon-name><tp:taxon-name-part taxon-name-part-type="genus" reg="Ochroconis">Ochroconis</tp:taxon-name-part></tp:taxon-name></italic> was introduced to accommodate species with sympodial conidiogenesis and unbranched, subspherical to cylindrical or clavate, melanised conidia, and <italic><tp:taxon-name><tp:taxon-name-part taxon-name-part-type="genus" reg="Scolecobasidium">S.</tp:taxon-name-part><tp:taxon-name-part taxon-name-part-type="species" reg="constrictum">constrictum</tp:taxon-name-part></tp:taxon-name></italic> was transferred to this genus as <italic><tp:taxon-name><tp:taxon-name-part taxon-name-part-type="genus" reg="Ochroconis">O.</tp:taxon-name-part><tp:taxon-name-part taxon-name-part-type="species" reg="constricta">constricta</tp:taxon-name-part></tp:taxon-name></italic> and designated as the generic type (<xref ref-type="bibr" rid="B7">De Hoog 1973</xref>).</p><p>With the help of molecular analyses, <xref ref-type="bibr" rid="B23">Shen et al. (2020)</xref> synonymized <italic><tp:taxon-name><tp:taxon-name-part taxon-name-part-type="genus" reg="Ochroconis">Ochroconis</tp:taxon-name-part></tp:taxon-name></italic> under <italic><tp:taxon-name><tp:taxon-name-part taxon-name-part-type="genus" reg="Scolecobasidium">Scolecobasidium</tp:taxon-name-part></tp:taxon-name></italic>, and <italic><tp:taxon-name><tp:taxon-name-part taxon-name-part-type="genus" reg="Scolecobasidium">S.</tp:taxon-name-part><tp:taxon-name-part taxon-name-part-type="species" reg="constrictum">constrictum</tp:taxon-name-part></tp:taxon-name></italic> should be resurrected as a result. We observed that the ex-type cultures of <italic><tp:taxon-name><tp:taxon-name-part taxon-name-part-type="genus" reg="Heterosporium">H.</tp:taxon-name-part><tp:taxon-name-part taxon-name-part-type="species" reg="terrestre">terrestre</tp:taxon-name-part></tp:taxon-name></italic> (<abbrev xmlns:xlink="http://www.w3.org/1999/xlink" content-type="institution" xlink:title="Westerdijk Fungal Biodiversity Institute, Utrecht, the Netherlands" id="ABBRID0EIDAK" xlink:type="simple">CBS</abbrev> 211.53) and <italic><tp:taxon-name><tp:taxon-name-part taxon-name-part-type="genus" reg="Scolecobasidium">S.</tp:taxon-name-part><tp:taxon-name-part taxon-name-part-type="species" reg="constrictum">constrictum</tp:taxon-name-part></tp:taxon-name></italic> (<abbrev xmlns:xlink="http://www.w3.org/1999/xlink" content-type="institution" xlink:title="Westerdijk Fungal Biodiversity Institute, Utrecht, the Netherlands" id="ABBRID0EYDAK" xlink:type="simple">CBS</abbrev> 202.27) were separated into two distinct clades with relatively long branches in the current study (Fig. <xref ref-type="fig" rid="F1">1</xref>) and sequences similarities between the two species were very low (LSU: 98.7%; <abbrev xmlns:xlink="http://www.w3.org/1999/xlink" xlink:title="internal transcribed spacer" id="ABBRID0EBEAK" xlink:type="simple">ITS</abbrev>: 88%, <italic>tef1</italic>-α: 85%, <italic><abbrev xmlns:xlink="http://www.w3.org/1999/xlink" xlink:title="beta-tubulin gene" id="ABBRID0EIEAK" xlink:type="simple">tub2</abbrev></italic>: 79%). Since <italic><tp:taxon-name><tp:taxon-name-part taxon-name-part-type="genus" reg="Scolecobasidium">S.</tp:taxon-name-part><tp:taxon-name-part taxon-name-part-type="species" reg="constrictum">constrictum</tp:taxon-name-part></tp:taxon-name></italic> (<abbrev xmlns:xlink="http://www.w3.org/1999/xlink" content-type="institution" xlink:title="Westerdijk Fungal Biodiversity Institute, Utrecht, the Netherlands" id="ABBRID0EXEAK" xlink:type="simple">CBS</abbrev> 202.27) is now sterile (<xref ref-type="bibr" rid="B23">Shen et al. 2020</xref>), we could only make a detailed morphological comparison among multiple descriptions of ex-type cultures of <italic><tp:taxon-name><tp:taxon-name-part taxon-name-part-type="genus" reg="Heterosporium">H.</tp:taxon-name-part><tp:taxon-name-part taxon-name-part-type="species" reg="terrestre">terrestre</tp:taxon-name-part></tp:taxon-name></italic> (<abbrev xmlns:xlink="http://www.w3.org/1999/xlink" content-type="institution" xlink:title="Westerdijk Fungal Biodiversity Institute, Utrecht, the Netherlands" id="ABBRID0ELFAK" xlink:type="simple">CBS</abbrev> 211.53) and <italic><tp:taxon-name><tp:taxon-name-part taxon-name-part-type="genus" reg="Scolecobasidium">S.</tp:taxon-name-part><tp:taxon-name-part taxon-name-part-type="species" reg="constrictum">constrictum</tp:taxon-name-part></tp:taxon-name></italic> (<abbrev xmlns:xlink="http://www.w3.org/1999/xlink" content-type="institution" xlink:title="Westerdijk Fungal Biodiversity Institute, Utrecht, the Netherlands" id="ABBRID0E2FAK" xlink:type="simple">CBS</abbrev> 202.27) (<xref ref-type="bibr" rid="B1">Abbott 1927</xref>; <xref ref-type="bibr" rid="B2">Atkinson 1952</xref>; <xref ref-type="bibr" rid="B3">Barron and Busch 1962</xref>; <xref ref-type="bibr" rid="B21">Samerpitak et al. 2014</xref>), and found that the two fungi were morphologically different in the shape (oval to ovate, short-cylindrical and long cylindrical to sole-shaped in <italic><tp:taxon-name><tp:taxon-name-part taxon-name-part-type="genus" reg="Heterosporium">H.</tp:taxon-name-part><tp:taxon-name-part taxon-name-part-type="species" reg="terrestre">terrestre</tp:taxon-name-part></tp:taxon-name></italic> vs. echinulate to verrucose in <italic><tp:taxon-name><tp:taxon-name-part taxon-name-part-type="genus" reg="Scolecobasidium">S.</tp:taxon-name-part><tp:taxon-name-part taxon-name-part-type="species" reg="constrictum">constrictum</tp:taxon-name-part></tp:taxon-name></italic>) and number of septa (0–3 vs. 0–1) in the conidia, as well as the size of conidiophores (2–31.5 × 1.5–2.5 μm vs. 5–8 × 2–2.5 μm). Based on morphology combined with the phylogeny, we consider that <italic><tp:taxon-name><tp:taxon-name-part taxon-name-part-type="genus" reg="Heterosporium">H.</tp:taxon-name-part><tp:taxon-name-part taxon-name-part-type="species" reg="terrestre">terrestre</tp:taxon-name-part></tp:taxon-name></italic> R.G. Atk. should not be treated as a synonym of <italic><tp:taxon-name><tp:taxon-name-part taxon-name-part-type="genus" reg="Scolecobasidium">S.</tp:taxon-name-part><tp:taxon-name-part taxon-name-part-type="species" reg="constrictum">constrictum</tp:taxon-name-part></tp:taxon-name></italic>, and a new combination <italic><tp:taxon-name><tp:taxon-name-part taxon-name-part-type="genus" reg="Scolecobasidium">Scolecobasidium</tp:taxon-name-part><tp:taxon-name-part taxon-name-part-type="species" reg="terrestre">terrestre</tp:taxon-name-part></tp:taxon-name></italic> comb. nov. is proposed in this study.</p><p>In addition, the type strain of <italic><tp:taxon-name><tp:taxon-name-part taxon-name-part-type="genus" reg="Scolecobasidium">S.</tp:taxon-name-part><tp:taxon-name-part taxon-name-part-type="species" reg="constrictum">constrictum</tp:taxon-name-part></tp:taxon-name></italic> should be <abbrev xmlns:xlink="http://www.w3.org/1999/xlink" content-type="institution" xlink:title="Westerdijk Fungal Biodiversity Institute, Utrecht, the Netherlands" id="ABBRID0EUIAK" xlink:type="simple">CBS</abbrev> 202.27, rather than <abbrev xmlns:xlink="http://www.w3.org/1999/xlink" content-type="institution" xlink:title="Westerdijk Fungal Biodiversity Institute, Utrecht, the Netherlands" id="ABBRID0EZIAK" xlink:type="simple">CBS</abbrev> 211.53, which was incorrectly listed in tables 2, 3 and figs 1, 2 in <xref ref-type="bibr" rid="B26">Wei et al. (2022)</xref>.</p></tp:treatment-sec><tp:treatment-sec><!--Section generated to contain objects referenced in tp:taxon-treatment.--><fig id="F1" position="float" orientation="portrait"><object-id xmlns:xlink="http://www.w3.org/1999/xlink" content-type="doi" xlink:type="simple">10.3897/mycokeys.96.100621.figure1</object-id><object-id xmlns:xlink="http://www.w3.org/1999/xlink" content-type="arpha" xlink:type="simple">3045F6BE-0B57-502B-B5DC-848A8590B73D</object-id><label>Figure 1.</label><caption><p>Phylogenetic tree of <italic><tp:taxon-name><tp:taxon-name-part taxon-name-part-type="genus" reg="Scolecobasidium">Scolecobasidium</tp:taxon-name-part></tp:taxon-name></italic> calculated with a maximum likelihood analysis of the combined <abbrev xmlns:xlink="http://www.w3.org/1999/xlink" xlink:title="internal transcribed spacer" id="ABBRID0E4ADI" xlink:type="simple">ITS</abbrev>, LSU, <italic>tef1</italic>-α, and <italic><abbrev xmlns:xlink="http://www.w3.org/1999/xlink" xlink:title="beta-tubulin gene" id="ABBRID0EEBDI" xlink:type="simple">tub2</abbrev></italic> sequences alignment. The tree was rooted with <italic><tp:taxon-name><tp:taxon-name-part taxon-name-part-type="genus" reg="Verruconis">Verruconis</tp:taxon-name-part><tp:taxon-name-part taxon-name-part-type="species" reg="calidifluminalis">calidifluminalis</tp:taxon-name-part></tp:taxon-name></italic> (<abbrev xmlns:xlink="http://www.w3.org/1999/xlink" content-type="institution" xlink:title="Westerdijk Fungal Biodiversity Institute, Utrecht, the Netherlands" id="ABBRID0ETBDI" xlink:type="simple">CBS</abbrev> 125818). Bootstrap values (<abbrev xmlns:xlink="http://www.w3.org/1999/xlink" xlink:title="Maximum Likelihood" id="ABBRID0EYBDI" xlink:type="simple">ML</abbrev> &gt; 50%) and Bayesian posterior probabilities (<abbrev xmlns:xlink="http://www.w3.org/1999/xlink" xlink:title="posterior probability" id="ABBRID0E3BDI" xlink:type="simple">PP</abbrev> &gt; 0.90) are shown at the nodes in the order of <abbrev xmlns:xlink="http://www.w3.org/1999/xlink" xlink:title="Maximum Likelihood" id="ABBRID0EACDI" xlink:type="simple">ML</abbrev>/<abbrev xmlns:xlink="http://www.w3.org/1999/xlink" xlink:title="posterior probability" id="ABBRID0EECDI" xlink:type="simple">PP</abbrev>. <sup>T</sup> indicates ex-type strains. The novel taxa and new combination are showed in bold. The scale bar represents the expected changes per site.</p></caption><graphic xmlns:xlink="http://www.w3.org/1999/xlink" xlink:href="mycokeys-96-113-g001.jpg" position="float" orientation="portrait" xlink:type="simple" id="oo_831222.jpg"><uri content-type="original_file" xlink:type="simple">https://binary.pensoft.net/fig/831222</uri></graphic></fig></tp:treatment-sec><ref-list><ref id="B1"><mixed-citation xmlns:xlink="http://www.w3.org/1999/xlink" xlink:type="simple"><person-group><name name-style="western"><surname>Abbott</surname><given-names>EV</given-names></name></person-group> (<year>1927</year>) <article-title><italic><tp:taxon-name><tp:taxon-name-part taxon-name-part-type="genus">Scolecobasidium</tp:taxon-name-part></tp:taxon-name></italic>, a new genus of soil fungi.</article-title><source>Mycologia</source><volume>19</volume>(<issue>1</issue>): <fpage>29</fpage>–<lpage>31</lpage>. <ext-link xlink:href="10.1080/00275514.1927.12020524" ext-link-type="doi" xlink:type="simple">https://doi.org/10.1080/00275514.1927.12020524</ext-link></mixed-citation></ref><ref id="B3"><mixed-citation xmlns:xlink="http://www.w3.org/1999/xlink" xlink:type="simple"><person-group><name name-style="western"><surname>Barron</surname><given-names>GL</given-names></name><name name-style="western"><surname>Busch</surname><given-names>L</given-names></name></person-group> (<year>1962</year>) <article-title>Studies on the soil hyphomycete <italic><tp:taxon-name><tp:taxon-name-part taxon-name-part-type="genus">Scolecobasidium</tp:taxon-name-part></tp:taxon-name></italic>.</article-title><source>Canadian Journal of Botany</source><volume>40</volume>(<issue>1</issue>): <fpage>77</fpage>–<lpage>84</lpage>. <ext-link xlink:href="10.1139/b62-009" ext-link-type="doi" xlink:type="simple">https://doi.org/10.1139/b62-009</ext-link></mixed-citation></ref><ref id="B7"><mixed-citation xmlns:xlink="http://www.w3.org/1999/xlink" xlink:type="simple"><person-group><name name-style="western"><surname>De Hoog</surname><given-names>GS</given-names></name></person-group> (<year>1973</year>) <article-title>Revision of <italic><tp:taxon-name><tp:taxon-name-part taxon-name-part-type="genus">Scolecobasidium</tp:taxon-name-part></tp:taxon-name></italic> and <italic><tp:taxon-name><tp:taxon-name-part taxon-name-part-type="genus">Pleurophragmium</tp:taxon-name-part></tp:taxon-name></italic>.</article-title><source>Kavaka</source><volume>1</volume>: <fpage>55</fpage>–<lpage>60</lpage>. <ext-link xlink:href="https://xueshu.baidu.com/usercenter/paper/show?paperid=183y0ab0450p0eg0js300ps0gp481267" ext-link-type="uri" xlink:type="simple">https://xueshu.baidu.com/usercenter/paper/show?paperid=183y0ab0450p0eg0js300ps0gp481267</ext-link></mixed-citation></ref><ref id="B23"><mixed-citation xmlns:xlink="http://www.w3.org/1999/xlink" xlink:type="simple"><person-group><name name-style="western"><surname>Shen</surname><given-names>M</given-names></name><name name-style="western"><surname>Zhang</surname><given-names>JQ</given-names></name><name name-style="western"><surname>Zhao</surname><given-names>LL</given-names></name><name name-style="western"><surname>Groenewald</surname><given-names>JZ</given-names></name><name name-style="western"><surname>Crous</surname><given-names>PW</given-names></name><name name-style="western"><surname>Zhang</surname><given-names>Y</given-names></name></person-group> (<year>2020</year>) <article-title><italic><tp:taxon-name><tp:taxon-name-part taxon-name-part-type="genus">Venturiales</tp:taxon-name-part></tp:taxon-name></italic>.</article-title><source>Studies in Mycology</source><volume>96</volume>: <fpage>185</fpage>–<lpage>308</lpage>. <ext-link xlink:href="10.1016/j.simyco.2020.03.001" ext-link-type="doi" xlink:type="simple">https://doi.org/10.1016/j.simyco.2020.03.001</ext-link></mixed-citation></ref><ref id="B2"><mixed-citation xmlns:xlink="http://www.w3.org/1999/xlink" xlink:type="simple"><person-group><name name-style="western"><surname>Atkinson</surname><given-names>RG</given-names></name></person-group> (<year>1952</year>) <article-title>A new species of <italic><tp:taxon-name><tp:taxon-name-part taxon-name-part-type="genus">Heterosporium</tp:taxon-name-part></tp:taxon-name></italic> from soil.</article-title><source>Mycologia</source><volume>44</volume>(<issue>6</issue>): <fpage>813</fpage>–<lpage>822</lpage>. <ext-link xlink:href="10.1080/00275514.1952.12024239" ext-link-type="doi" xlink:type="simple">https://doi.org/10.1080/00275514.1952.12024239</ext-link></mixed-citation></ref><ref id="B21"><mixed-citation xmlns:xlink="http://www.w3.org/1999/xlink" xlink:type="simple"><person-group><name name-style="western"><surname>Samerpitak</surname><given-names>K</given-names></name><name name-style="western"><surname>Van der Linde</surname><given-names>E</given-names></name><name name-style="western"><surname>Choi</surname><given-names>HJ</given-names></name><name name-style="western"><surname>Gerrits van den Ende</surname><given-names>AHG</given-names></name><name name-style="western"><surname>Machouart</surname><given-names>M</given-names></name><name name-style="western"><surname>Gueidan</surname><given-names>C</given-names></name><name name-style="western"><surname>de Hoog</surname><given-names>GS</given-names></name></person-group> (<year>2014</year>) <article-title>Taxonomy of <italic><tp:taxon-name><tp:taxon-name-part taxon-name-part-type="genus">Ochroconis</tp:taxon-name-part></tp:taxon-name></italic>, genus including opportunistic pathogens on humans and animals.</article-title><source>Fungal Diversity</source><volume>65</volume>(<issue>1</issue>): <fpage>89</fpage>–<lpage>126</lpage>. <ext-link xlink:href="10.1007/s13225-013-0253-6" ext-link-type="doi" xlink:type="simple">https://doi.org/10.1007/s13225-013-0253-6</ext-link></mixed-citation></ref><ref id="B26"><mixed-citation xmlns:xlink="http://www.w3.org/1999/xlink" xlink:type="simple"><person-group><name name-style="western"><surname>Wei</surname><given-names>TP</given-names></name><name name-style="western"><surname>Zhang</surname><given-names>H</given-names></name><name name-style="western"><surname>Zeng</surname><given-names>XY</given-names></name><name name-style="western"><surname>Crous</surname><given-names>PW</given-names></name><name name-style="western"><surname>Jiang</surname><given-names>YL</given-names></name></person-group> (<year>2022</year>) <article-title>Re-evaluation of <italic><tp:taxon-name><tp:taxon-name-part taxon-name-part-type="genus">Sympoventuriaceae</tp:taxon-name-part></tp:taxon-name></italic>.</article-title><source>Persoonia</source><volume>48</volume>(<issue>1</issue>): <fpage>219</fpage>–<lpage>260</lpage>. <ext-link xlink:href="10.3767/persoonia.2022.48.07" ext-link-type="doi" xlink:type="simple">https://doi.org/10.3767/persoonia.2022.48.07</ext-link></mixed-citation></ref></ref-list></tp:taxon-treatment>
