# Supplementary material for: ﻿Two new species of Scolecobasidium (Venturiales, Sympoventuriaceae) associated with true mangrove plants and S.terrestre comb. nov
Source: MycoKeys. 2023 Mar 29;96:113–26. doi: 10.3897/mycokeys.96.100621 (PMC10210049; doi:10.3897/mycokeys.96.100621)
Supplement: XML Treatment for Scolecobasidium terrestre [file mycokeys.96.100621-treatment5.xml]

<!DOCTYPE tp:taxon-treatment
  PUBLIC "-//TaxonX//DTD Taxonomic Treatment Publishing DTD v0 20100105//EN" "tax-treatment-NSO.dtd">
<tp:taxon-treatment xmlns:tp="http://www.plazi.org/taxpub"><tp:treatment-meta><kwd-group><label>Taxon classification</label><kwd>
                <named-content content-type="kingdom">Fungi</named-content>
              </kwd><kwd>
                <named-content content-type="order">Venturiales</named-content>
              </kwd><kwd>
                <named-content content-type="family">Sympoventuriaceae</named-content>
              </kwd></kwd-group><mixed-citation publication-type="journal"><person-group><name><surname>Song</surname><given-names>Shuang</given-names></name><name><surname>Li</surname><given-names>Meng</given-names></name><name><surname>Huang</surname><given-names>Jun-En</given-names></name><name><surname>Liu</surname><given-names>Fang</given-names></name></person-group><article-title>﻿Two new species of <italic><tp:taxon-name><tp:taxon-name-part taxon-name-part-type="genus" reg="Scolecobasidium">Scolecobasidium</tp:taxon-name-part></tp:taxon-name></italic> (<tp:taxon-name><tp:taxon-name-part taxon-name-part-type="genus" reg="Venturiales">Venturiales</tp:taxon-name-part></tp:taxon-name>, <tp:taxon-name><tp:taxon-name-part taxon-name-part-type="genus" reg="Sympoventuriaceae">Sympoventuriaceae</tp:taxon-name-part></tp:taxon-name>) associated with true mangrove plants and <italic><tp:taxon-name><tp:taxon-name-part taxon-name-part-type="genus" reg="Scolecobasidium">S.</tp:taxon-name-part><tp:taxon-name-part taxon-name-part-type="species" reg="terrestre">terrestre</tp:taxon-name-part></tp:taxon-name></italic> comb. nov.</article-title><source>MycoKeys</source><day>29</day><month>03</month><year>2023</year><volume>96</volume><fpage>113</fpage><lpage>126</lpage><pub-id pub-id-type="doi">10.3897/mycokeys.96.100621</pub-id></mixed-citation></tp:treatment-meta><tp:nomenclature><label>﻿</label><tp:taxon-name>
              <object-id xmlns:xlink="http://www.w3.org/1999/xlink" content-type="arpha" xlink:type="simple">302177B4-DDB6-5208-A60B-B07E12205A01</object-id>
              <tp:taxon-name-part taxon-name-part-type="genus" reg="Scolecobasidium">Scolecobasidium</tp:taxon-name-part>
              <tp:taxon-name-part taxon-name-part-type="species" reg="terrestre">terrestre</tp:taxon-name-part>
              <object-id xmlns:xlink="http://www.w3.org/1999/xlink" content-type="mycobank" xlink:type="simple">847635</object-id>
            </tp:taxon-name><tp:taxon-authority>(R.G. Atk.) F. Liu, S. Song &amp; L. Cai</tp:taxon-authority><tp:taxon-status xmlns:xlink="http://www.w3.org/1999/xlink" xlink:type="simple">comb. nov.</tp:taxon-status><tp:nomenclature-citation-list><tp:nomenclature-citation><tp:taxon-name>
                  <tp:taxon-name-part taxon-name-part-type="genus" reg="Heterosporium"/>
                  <tp:taxon-name-part taxon-name-part-type="species" reg="terrestre"/>
                </tp:taxon-name><comment>≡ <tp:taxon-name><tp:taxon-name-part taxon-name-part-type="genus" reg="Heterosporium">Heterosporium</tp:taxon-name-part><tp:taxon-name-part taxon-name-part-type="species" reg="terrestre">terrestre</tp:taxon-name-part></tp:taxon-name> R.G. Atk., Mycologia 44: 813. 1952. </comment></tp:nomenclature-citation></tp:nomenclature-citation-list></tp:nomenclature><tp:treatment-sec sec-type="material" id="SECID0EZKAK"><title>Type.</title><p>Canada. Ontario: Ancaster, obtained from soil obtained, isolated by R.G. Atkinson, 31 Oct. 1947, holotype DAOM 28282, ex-type culture <abbrev xmlns:xlink="http://www.w3.org/1999/xlink" content-type="institution" xlink:title="Westerdijk Fungal Biodiversity Institute, Utrecht, the Netherlands" id="ABBRID0E6KAK" xlink:type="simple">CBS</abbrev> 211.53 (= ATCC 11419; DAOM 28282; IMI 051380; MUCL 9896).</p></tp:treatment-sec><tp:treatment-sec sec-type="notes" id="SECID0EELAK"><title>Note.</title><p>See the notes under <italic><tp:taxon-name><tp:taxon-name-part taxon-name-part-type="genus" reg="Scolecobasidium">S.</tp:taxon-name-part><tp:taxon-name-part taxon-name-part-type="species" reg="constrictum">constrictum</tp:taxon-name-part></tp:taxon-name></italic>.</p></tp:treatment-sec></tp:taxon-treatment>
